# Supplementary material for: Rapid evolution of a retro-transposable hotspot of ovine genome underlies the alteration of BMP2 expression and development of fat tails
Source: BMC Genomics. 2019 Apr 2;20:261. doi: 10.1186/s12864-019-5620-6 (PMC6445056; doi:10.1186/s12864-019-5620-6)
Supplement: Supplementary file 1 — Table S1. List of 30-kb windows on MGS genome with top 0.5% high-LSBL values. Table S2. Information of four genotyped SNPs in association study. Table S3. Genotypes and phenotypes of 116 crossbreeding sheep. Table S4. Linear regression models for genotype-to-phenotype association test. Table S5. Primer sequences in the present study. Table 6. Neutral test for retro-PPP1CC gene. (XLS 162 kb) [file 12864_2019_5620_MOESM1_ESM.xls]

## Sheet: S1
Supplementary Table 1. List of 30-kb windows on MGS genome with top 0.5% high-LSBL values.
Chromosome	Bin start	Bin end	LSBL	Genes
15	3600000	3630000	0.613078
15	3615000	3645000	0.589824
13	49110000	49140000	0.574089
13	49050000	49080000	0.57011
15	3660000	3690000	0.558167
13	48960000	48990000	0.544838
13	48945000	48975000	0.54384
13	48930000	48960000	0.536184
13	49065000	49095000	0.53405
13	49095000	49125000	0.53042
13	49035000	49065000	0.530399
15	3585000	3615000	0.517434
15	3675000	3705000	0.517226
13	49020000	49050000	0.509358	LOC101117953
15	3645000	3675000	0.504059
13	48975000	49005000	0.502383
13	49080000	49110000	0.498202
13	49005000	49035000	0.489893
15	3630000	3660000	0.487712
13	48990000	49020000	0.482813
13	49125000	49155000	0.471191
15	3690000	3720000	0.444804
9	25830000	25860000	0.440318
13	48915000	48945000	0.413681
15	3480000	3510000	0.410719
9	25815000	25845000	0.406232
15	3570000	3600000	0.39341
15	3525000	3555000	0.380272
15	3495000	3525000	0.379255
15	3705000	3735000	0.374542
15	3540000	3570000	0.370607
15	3555000	3585000	0.361204
15	3360000	3390000	0.359277
13	48660000	48690000	0.352201
15	3720000	3750000	0.351755
15	3345000	3375000	0.351746
9	25845000	25875000	0.348898	LOC105612750
13	48675000	48705000	0.346323
13	48900000	48930000	0.33768
13	47865000	47895000	0.337664
13	48645000	48675000	0.336948
1	95130000	95160000	0.33585
7	82545000	82575000	0.333277	ABCD4
13	48885000	48915000	0.329042
9	25800000	25830000	0.324999
7	82530000	82560000	0.318275	ABCD4
15	3375000	3405000	0.313152
1	95115000	95145000	0.310098
13	48870000	48900000	0.308507
15	3735000	3765000	0.30676
9	25860000	25890000	0.306304	LOC105612750
13	49140000	49170000	0.305104
15	3465000	3495000	0.299378
15	3510000	3540000	0.296973
7	82515000	82545000	0.28847	VSX2
13	47880000	47910000	0.288103
13	48690000	48720000	0.287558
15	3840000	3870000	0.286656	PDGFD
1	27525000	27555000	0.286432	LRP8
1	95100000	95130000	0.284998
15	3855000	3885000	0.282949	PDGFD
7	82470000	82500000	0.281929	LIN52
1	95085000	95115000	0.276943
7	82410000	82440000	0.276878	LIN52
13	48615000	48645000	0.27649
7	82560000	82590000	0.27608
1	27510000	27540000	0.273719	MAGOH, LRP8
13	48630000	48660000	0.27026
1	95145000	95175000	0.265728
13	47850000	47880000	0.265134
7	82350000	82380000	0.260836	ALDH6A1, LIN52
7	82485000	82515000	0.260715
13	49275000	49305000	0.258047
7	82395000	82425000	0.254584	LIN52
7	82455000	82485000	0.252948	LIN52
12	41190000	41220000	0.252837	PEX14
15	3330000	3360000	0.251332
13	48855000	48885000	0.245275
15	3405000	3435000	0.244139
7	82440000	82470000	0.243266	LIN52
17	33930000	33960000	0.242907	LOC105602798
2	72570000	72600000	0.242029	RCL1
7	82425000	82455000	0.241804	LIN52
4	68970000	69000000	0.241147
13	47835000	47865000	0.238177
7	82575000	82605000	0.237327	VRTN
15	3420000	3450000	0.237248
13	49320000	49350000	0.23334
9	25785000	25815000	0.232179
3	26460000	26490000	0.230345
15	3390000	3420000	0.230227
13	47820000	47850000	0.229344
15	3435000	3465000	0.22645
3	94110000	94140000	0.226094	EXOC6B
13	49305000	49335000	0.223618
3	94050000	94080000	0.223324	EXOC6B
2	227595000	227625000	0.223122
13	48840000	48870000	0.222871
3	94065000	94095000	0.222533	EXOC6B
7	82335000	82365000	0.222166	CCDC176, ALDH6A1
3	94095000	94125000	0.219789	EXOC6B
7	82590000	82620000	0.219732
3	129780000	129810000	0.219196
13	53160000	53190000	0.218372	PRPF6
7	82365000	82395000	0.217986	LIN52
13	49290000	49320000	0.2169
13	53175000	53205000	0.214053	PRPF6
13	24585000	24615000	0.213406	ARHGAP21
4	68955000	68985000	0.212562
15	3450000	3480000	0.212457
9	25755000	25785000	0.21217
4	68985000	69015000	0.212144
3	26475000	26505000	0.211708
4	101910000	101940000	0.211186
13	49335000	49365000	0.210476
12	41205000	41235000	0.208676	PEX14
17	33915000	33945000	0.206719	LOC105602798
17	33945000	33975000	0.206496	LOC105602798
7	82605000	82635000	0.204919
3	94125000	94155000	0.204505	EXOC6B
3	94035000	94065000	0.204369
13	24600000	24630000	0.204093	ARHGAP21
12	41175000	41205000	0.201304	PEX14
3	129765000	129795000	0.198558
13	53145000	53175000	0.198067	SOX18, PRPF6
13	48825000	48855000	0.19771
3	93975000	94005000	0.195711
9	25875000	25905000	0.195698	LOC105612750
3	129795000	129825000	0.192545
7	82500000	82530000	0.191879	VSX2
20	17085000	17115000	0.189637	ABCC10, DLK2
4	101895000	101925000	0.189404
15	3870000	3900000	0.18932	PDGFD
2	72555000	72585000	0.188149	RCL1
13	53190000	53220000	0.187652	PRPF6, SAMD10, ZNF512B
3	3645000	3675000	0.187543
13	48600000	48630000	0.187185
3	93990000	94020000	0.186842
13	53265000	53295000	0.185904	TPD52L2, ABHD16B
13	47925000	47955000	0.185889
13	47895000	47925000	0.185185
13	47745000	47775000	0.183908
2	227610000	227640000	0.183715	LOC105610800
1	27720000	27750000	0.183083	DMRTB1
13	47760000	47790000	0.182722
20	17070000	17100000	0.182482	ABCC10
3	94020000	94050000	0.182295	LOC101110922
1	95580000	95610000	0.181856	TBX15
1	94890000	94920000	0.177941
3	94140000	94170000	0.177055	EXOC6B
3	129750000	129780000	0.176761
11	24570000	24600000	0.176274	SPNS3
1	27570000	27600000	0.175414	LRP8
3	94080000	94110000	0.175386	EXOC6B
6	37260000	37290000	0.175239	NCAPG
4	66900000	66930000	0.17522	CHN2
24	14190000	14220000	0.174844	MYH11
13	53280000	53310000	0.17472	ABHD16B
1	27540000	27570000	0.174119	LRP8
13	49215000	49245000	0.173702
7	82380000	82410000	0.171737	LIN52
6	37275000	37305000	0.171096	NCAPG, DCAF16
4	69255000	69285000	0.170866	SKAP2
13	48810000	48840000	0.170795
15	3750000	3780000	0.170745
2	72585000	72615000	0.169911	RCL1
13	48735000	48765000	0.169888
13	48780000	48810000	0.168526
4	69270000	69300000	0.167852	SKAP2
1	27555000	27585000	0.167809	LRP8
10	36315000	36345000	0.167152	ZMYM2
10	36330000	36360000	0.167147	ZMYM2
15	3885000	3915000	0.166608	PDGFD
13	48795000	48825000	0.165748
11	40110000	40140000	0.165424	CDC6
24	37815000	37845000	0.164525	OCM
16	18825000	18855000	0.163858	LOC105602517
1	94905000	94935000	0.163326	LOC105615412
15	3195000	3225000	0.162441
10	36195000	36225000	0.16207
8	36465000	36495000	0.160456	ASCC3
2	69105000	69135000	0.159798
4	69030000	69060000	0.159759
16	18810000	18840000	0.159646	LOC105602517
9	25770000	25800000	0.159515
2	86340000	86370000	0.159081	ADAMTSL1
3	105420000	105450000	0.158821	LOC105611978
13	53130000	53160000	0.158524	TCEA2
13	66510000	66540000	0.158477	RPRD1B
6	37305000	37335000	0.158195	NCAPG
5	58635000	58665000	0.158028
1	106260000	106290000	0.157973	LOC101111337
14	49590000	49620000	0.157471	ATP5SL
13	63495000	63525000	0.156416	PIGU
20	17100000	17130000	0.156216
6	79185000	79215000	0.155612
10	35985000	36015000	0.155598	XPO4
7	82620000	82650000	0.155448	SYNDIG1L
3	94005000	94035000	0.155383	LOC101110922
3	40935000	40965000	0.155239
11	40125000	40155000	0.154937	CDC6
18	12255000	12285000	0.154697
10	36000000	36030000	0.154435	N6AMT2, IL17D
3	129810000	129840000	0.154399	CRADD
10	36300000	36330000	0.154289	GJA3
3	213435000	213465000	0.153416	LOC105609489, GGA1
6	37320000	37350000	0.153269	NCAPG
10	36360000	36390000	0.153267	ZMYM2
19	22080000	22110000	0.152963	LOC105603432
1	94875000	94905000	0.152902
10	36345000	36375000	0.152793	ZMYM2
13	47940000	47970000	0.152199
17	34095000	34125000	0.151988
3	40950000	40980000	0.15178
15	3315000	3345000	0.151525
2	224280000	224310000	0.151472
2	134985000	135015000	0.151359
5	32235000	32265000	0.151265	DMXL1
15	3825000	3855000	0.151118
3	40920000	40950000	0.150548
3	214140000	214170000	0.150204	KDELR3, DDX17
13	48165000	48195000	0.150139
1	244290000	244320000	0.149595	TRPC1
4	69045000	69075000	0.149228
2	227580000	227610000	0.148706
6	37290000	37320000	0.148701	NCAPG
3	93960000	93990000	0.14861
10	36180000	36210000	0.148589	CRYL1
17	30405000	30435000	0.148019	LOC105602792
1	95565000	95595000	0.147673	TBX15
24	14145000	14175000	0.147585	MYH11
5	32220000	32250000	0.147522	DMXL1
6	37335000	37365000	0.147379	LOC101104320
4	69060000	69090000	0.147052
13	47280000	47310000	0.147029	C13H20orf196
17	34110000	34140000	0.146666	SPATA5
11	24585000	24615000	0.146427	SPNS3, SPNS2
2	86325000	86355000	0.146406	ADAMTSL1
18	12495000	12525000	0.146141
15	3795000	3825000	0.146031
6	37350000	37380000	0.145455	LOC101104320, LOC105615456
13	49200000	49230000	0.14535
13	48765000	48795000	0.145347
10	56415000	56445000	0.145322
24	14160000	14190000	0.145201	MYH11
15	3210000	3240000	0.145012
1	2670000	2700000	0.144977
2	224205000	224235000	0.144884	KCNE4
10	36375000	36405000	0.143871	ZMYM2
7	76845000	76875000	0.143424	RAD51B
10	36285000	36315000	0.143385
6	35085000	35115000	0.143173	LOC105612139
14	49575000	49605000	0.143128
4	68940000	68970000	0.142855
23	48555000	48585000	0.142643	CTIF
1	94860000	94890000	0.142611
1	244275000	244305000	0.142443	PCOLCE2
13	53250000	53280000	0.1421	TPD52L2
3	213420000	213450000	0.141789	CDC42EP1, LGALS2
11	24645000	24675000	0.141352	MYBBP1A, GGT6
13	48720000	48750000	0.14113
22	21135000	21165000	0.141034
13	53235000	53265000	0.140705	DNAJC5
8	36450000	36480000	0.140633	ASCC3
13	24615000	24645000	0.140424	ARHGAP21
24	37800000	37830000	0.140159
13	53085000	53115000	0.139849	NPBWR2
13	61845000	61875000	0.13964	LOC101114720
1	27705000	27735000	0.139393
4	79575000	79605000	0.139276	LOC105606661
13	41745000	41775000	0.139212	ACSS1
4	69240000	69270000	0.139191	SKAP2
3	26445000	26475000	0.138659
13	47265000	47295000	0.13863	C13H20orf196
1	27735000	27765000	0.13852
13	61830000	61860000	0.138145
3	206190000	206220000	0.138076	SLC2A3
10	18525000	18555000	0.137298	RB1, LPAR6
1	75225000	75255000	0.137107	SNX7
13	53040000	53070000	0.1369	LOC105616721
10	36390000	36420000	0.136662
15	3900000	3930000	0.136386	PDGFD
11	24555000	24585000	0.136293	SPNS3
13	63480000	63510000	0.136082	MAP1LC3A, PIGU
24	14175000	14205000	0.135814	MYH11
11	24630000	24660000	0.135705	SPNS2, MYBBP1A
13	63510000	63540000	0.135437	PIGU
2	55440000	55470000	0.135396
10	35970000	36000000	0.135041	XPO4
10	36015000	36045000	0.135026	N6AMT2, IL17D
4	79560000	79590000	0.135002
2	55455000	55485000	0.134629
13	41730000	41760000	0.134546	APMAP, ACSS1
3	129735000	129765000	0.134361
6	37245000	37275000	0.134018	FAM184B, NCAPG
1	94920000	94950000	0.133992	LOC105615412
7	82635000	82665000	0.133894
13	49350000	49380000	0.133892
1	102930000	102960000	0.133674	RAB13, RPS27, NUP210L
3	175020000	175050000	0.13349	RFX4
3	105405000	105435000	0.133428	LOC105611978
6	79125000	79155000	0.133114
3	121155000	121185000	0.132803	LRRIQ1
1	94935000	94965000	0.132711
4	69075000	69105000	0.13269
10	36030000	36060000	0.132495	IL17D
13	53115000	53145000	0.132377	OPRL1, LKAAEAR1, RGS19, TCEA2
6	79020000	79050000	0.132366
13	48150000	48180000	0.132359
1	94950000	94980000	0.132315
3	93720000	93750000	0.132103
1	81120000	81150000	0.131487
24	14205000	14235000	0.131325	MYH11
26	33240000	33270000	0.131157	ADAM2
2	131745000	131775000	0.130754	NFE2L2
4	66915000	66945000	0.130712	CHN2
10	18540000	18570000	0.130657	RB1
3	175035000	175065000	0.130191	RFX4
1	147210000	147240000	0.12998
13	66495000	66525000	0.129961	RPRD1B
3	93495000	93525000	0.129549	DYSF
13	17385000	17415000	0.129471	CUL2
21	225000	255000	0.129151	HEPHL1
2	58620000	58650000	0.128969	GNAQ
10	22755000	22785000	0.128877
1	2685000	2715000	0.128851	ASB1
1	75210000	75240000	0.128845	SNX7
3	39720000	39750000	0.128765	APLF
6	79200000	79230000	0.128739
22	21120000	21150000	0.128736
13	48000000	48030000	0.128617
6	79005000	79035000	0.128322
1	203235000	203265000	0.128279
13	48705000	48735000	0.128187
19	22095000	22125000	0.128065	LOC105603432
3	93705000	93735000	0.127788
1	95070000	95100000	0.127786
2	131730000	131760000	0.127754	NFE2L2
13	53100000	53130000	0.127682	OPRL1
4	35655000	35685000	0.127487
13	17370000	17400000	0.127444	CUL2
3	29520000	29550000	0.127412	LOC105612940
4	101925000	101955000	0.127246
2	58635000	58665000	0.126603	GNAQ
10	36045000	36075000	0.126393	IFT88
3	77100000	77130000	0.126331	LOC105606937
13	53070000	53100000	0.126208
21	240000	270000	0.12607	HEPHL1
10	36075000	36105000	0.12604	IFT88
10	36270000	36300000	0.125818	GJB2
13	53055000	53085000	0.125547	LOC105616721
2	212925000	212955000	0.12551	ERBB4
8	32490000	32520000	0.125373
13	10860000	10890000	0.125328
10	36210000	36240000	0.125149	LOC105611675
11	20445000	20475000	0.125124	ABHD15, TP53I13, GIT1
18	29550000	29580000	0.124964	CIB2
12	41220000	41250000	0.124815	PEX14
23	48540000	48570000	0.124744	CTIF
16	23835000	23865000	0.12466	SKIV2L2
13	63555000	63585000	0.12454	PIGU
17	67695000	67725000	0.124261	CHEK2, HSCB
22	48900000	48930000	0.124248
6	79170000	79200000	0.124008
20	44490000	44520000	0.123886	GCNT2
12	73545000	73575000	0.123749
12	41160000	41190000	0.123731	PEX14
17	28530000	28560000	0.12366	SCLT1
2	212595000	212625000	0.123489	ERBB4
3	75930000	75960000	0.123326	PPP1R21
13	53220000	53250000	0.123276	UCKL1, LOC105616724, DNAJC5
13	48180000	48210000	0.123212
13	53205000	53235000	0.123193	ZNF512B, LOC105616723, UCKL1
26	15090000	15120000	0.123059
6	34725000	34755000	0.123035	MMRN1, LOC105615450
1	206580000	206610000	0.12287	KCNMB2
7	76830000	76860000	0.122799	RAD51B
13	53025000	53055000	0.122784	MYT1, LOC105616721
3	29505000	29535000	0.122533
6	37425000	37455000	0.122154	LOC101104320
12	72390000	72420000	0.122128
1	203250000	203280000	0.122053
13	52350000	52380000	0.122004	STK35
10	30615000	30645000	0.121798
12	66510000	66540000	0.121751	KCNK2
1	239325000	239355000	0.121438	LOC105604038
6	56640000	56670000	0.121233	NWD2
3	121170000	121200000	0.121131	LRRIQ1
2	224295000	224325000	0.120819
2	162015000	162045000	0.120628
1	81105000	81135000	0.120315
3	214155000	214185000	0.119792	DDX17
15	3810000	3840000	0.119688
17	68865000	68895000	0.119676
7	82320000	82350000	0.11962	CCDC176, ALDH6A1
13	17160000	17190000	0.119509	CCNY
2	176580000	176610000	0.119442	NCKAP5
2	68790000	68820000	0.119217
3	121140000	121170000	0.119147	LRRIQ1, TSPAN19
1	81030000	81060000	0.11906
3	132540000	132570000	0.118975
21	675000	705000	0.118949
6	37410000	37440000	0.11886	LOC101104320
2	165690000	165720000	0.118698	ARHGAP15
3	94155000	94185000	0.11864	EXOC6B
2	228915000	228945000	0.118556	LOC101104046
7	71640000	71670000	0.118479
4	79590000	79620000	0.118462	LOC105606661
3	199005000	199035000	0.118453	EPS8
2	212610000	212640000	0.118281	ERBB4
13	48135000	48165000	0.118237
24	20490000	20520000	0.118223
7	89535000	89565000	0.11815
2	86355000	86385000	0.11812	ADAMTSL1
13	48015000	48045000	0.118074
6	37395000	37425000	0.117986	LOC101104320
7	76965000	76995000	0.117906	RAD51B, LOC105615756
21	690000	720000	0.117875
1	163725000	163755000	0.117823	ABI3BP
13	64050000	64080000	0.117805	MMP24
14	14535000	14565000	0.117708	ORC6, MYLK3
10	32760000	32790000	0.117616
17	68880000	68910000	0.117585	SF3A1
2	86370000	86400000	0.117553	ADAMTSL1, LOC105608229
3	199065000	199095000	0.117512	EPS8
3	75885000	75915000	0.1175	PPP1R21
7	33090000	33120000	0.11736	BAHD1, CHST14
9	93555000	93585000	0.117194	ENPP2
3	212865000	212895000	0.117042	CECR1
13	66525000	66555000	0.117019	RPRD1B
1	27750000	27780000	0.116848
18	12240000	12270000	0.116835
2	152025000	152055000	0.116634	GPD2
10	36060000	36090000	0.116597	IFT88
11	41700000	41730000	0.116344	LOC105611405
5	44385000	44415000	0.116287	NEUROG1
10	32745000	32775000	0.116269
1	75240000	75270000	0.116098	SNX7
18	780000	810000	0.116082
5	73755000	73785000	0.116028	LOC105606744
1	239310000	239340000	0.116025	LOC105604038
3	40635000	40665000	0.115937
2	131715000	131745000	0.115857	NFE2L2
10	36165000	36195000	0.115384	CRYL1
6	35100000	35130000	0.115356	LOC105612139
2	131700000	131730000	0.115311
1	63120000	63150000	0.11522	LOC101116002, LOC105614830
7	82650000	82680000	0.115127
5	82845000	82875000	0.115029
17	30390000	30420000	0.114966	LOC105602792
2	164475000	164505000	0.114961	ZEB2
19	40275000	40305000	0.114904	FHIT
2	135165000	135195000	0.114804
6	37365000	37395000	0.114802	LOC101104320, LOC105615456
13	41760000	41790000	0.11457	ACSS1
18	29535000	29565000	0.114468	SH2D7, CIB2
2	69090000	69120000	0.11446
2	152040000	152070000	0.114434	GPD2
13	48210000	48240000	0.114377
25	19605000	19635000	0.114376
21	210000	240000	0.114367	HEPHL1
1	245490000	245520000	0.114325	RASA2
24	25935000	25965000	0.114303	ATP2A1, LOC105604726
3	45585000	45615000	0.114174	TMEM17
4	61200000	61230000	0.113952
1	206565000	206595000	0.113948	KCNMB2
10	56400000	56430000	0.113907
3	42840000	42870000	0.113768	SPRED2
6	34740000	34770000	0.113697	MMRN1
4	69285000	69315000	0.113695	SKAP2
2	27420000	27450000	0.11355	PTPDC1
5	44340000	44370000	0.113513
13	49155000	49185000	0.11351
3	75945000	75975000	0.113458	PPP1R21
13	17175000	17205000	0.113434	CCNY
5	58620000	58650000	0.113377
3	212850000	212880000	0.113326	CECR1
3	29535000	29565000	0.113153
7	85095000	85125000	0.113124
4	35640000	35670000	0.113124
21	29910000	29940000	0.113022
6	59835000	59865000	0.112996	APBB2
3	93750000	93780000	0.11286
2	174975000	175005000	0.112812	TMEM163
5	58650000	58680000	0.112694
3	198990000	199020000	0.112577	EPS8
25	7485000	7515000	0.112563	LOC105604915
24	11040000	11070000	0.112461	LOC101109141
4	68370000	68400000	0.112435	TAX1BP1
3	206175000	206205000	0.112327	LOC105612572
5	44370000	44400000	0.112272
13	48750000	48780000	0.112233
11	24600000	24630000	0.112212	SPNS2
2	136215000	136245000	0.112196	ITGA6
2	86385000	86415000	0.112143	ADAMTSL1
6	37440000	37470000	0.112057	LOC101104320
15	17445000	17475000	0.111839	ATM
13	47910000	47940000	0.111673
16	23820000	23850000	0.111613	SKIV2L2
15	3765000	3795000	0.111541
1	14235000	14265000	0.111338	TRIT1
2	68775000	68805000	0.111172
1	27585000	27615000	0.111118	LRP8
4	101955000	101985000	0.111103	TRIM24
12	66720000	66750000	0.111097	KCNK2
24	25995000	26025000	0.111041
13	41715000	41745000	0.11103	APMAP
2	72540000	72570000	0.110944	RCL1
6	79035000	79065000	0.110887
1	106275000	106305000	0.110794	LOC101111337
3	214125000	214155000	0.110644	KDELR3
21	255000	285000	0.110622
17	47760000	47790000	0.110584	GLT1D1
6	37545000	37575000	0.110553	LOC105608050
3	206085000	206115000	0.110477	LOC101104982
11	20460000	20490000	0.110461	GIT1
25	44505000	44535000	0.110426
13	48195000	48225000	0.110323
1	71955000	71985000	0.110322
18	12450000	12480000	0.110295
22	15270000	15300000	0.110293	PLCE1
3	199050000	199080000	0.110193	EPS8
25	44490000	44520000	0.110088
13	63540000	63570000	0.110001	PIGU
18	12480000	12510000	0.109937
13	27210000	27240000	0.109724	BEND7
6	79140000	79170000	0.109719
5	73740000	73770000	0.109532	LOC105606744
24	25980000	26010000	0.109529	ATXN2L
13	48120000	48150000	0.109523
20	40230000	40260000	0.109464
3	93510000	93540000	0.109412
17	15015000	15045000	0.10933	INPP4B
25	19590000	19620000	0.109195	REEP3
4	66885000	66915000	0.109141	CHN2
13	53010000	53040000	0.109101	MYT1
3	29490000	29520000	0.108953
8	38760000	38790000	0.108903	LOC105610069
11	24660000	24690000	0.108871	TEKT1
1	12510000	12540000	0.10887	FHL3
4	68355000	68385000	0.108779	TAX1BP1
1	103500000	103530000	0.108663	KCNN3
5	32250000	32280000	0.108647	DMXL1
18	795000	825000	0.108558
26	15105000	15135000	0.108514	MTNR1A
2	227925000	227955000	0.108445
5	82830000	82860000	0.108412
21	41205000	41235000	0.10836	LOC101120029
12	78720000	78750000	0.108306
2	160335000	160365000	0.108236	MBD5
24	33945000	33975000	0.108195	LOC105604775, CCL26
11	24615000	24645000	0.108159	SPNS2
18	33390000	33420000	0.108109	STRA6, ISLR, LOC105603158
3	40965000	40995000	0.108051	LOC105610974
12	37020000	37050000	0.107965	FMO4
2	136200000	136230000	0.107921	PDK1
17	33900000	33930000	0.107906	LOC105602798
2	182055000	182085000	0.107803	CCDC93
12	43800000	43830000	0.107571	CAMTA1
20	44475000	44505000	0.107493	GCNT2
9	76845000	76875000	0.107409	RGS22
1	244245000	244275000	0.107341	PCOLCE2
2	224220000	224250000	0.107279
18	16260000	16290000	0.107259	AGBL1
9	25740000	25770000	0.107256
2	134970000	135000000	0.106955	SP3
7	55815000	55845000	0.106931	DMXL2
20	4755000	4785000	0.10672
3	77115000	77145000	0.106639	LOC105606937, CALM2
2	224265000	224295000	0.106548
20	17115000	17145000	0.106529
21	29925000	29955000	0.106496
13	49260000	49290000	0.10644
1	192735000	192765000	0.106342
13	61860000	61890000	0.106317	LOC101114720
6	78390000	78420000	0.106252
6	79155000	79185000	0.106119
13	29910000	29940000	0.105935
1	115425000	115455000	0.105891
11	57945000	57975000	0.105872	LOC105606322
3	93765000	93795000	0.105741	LOC105607895
24	37785000	37815000	0.105725
3	132525000	132555000	0.105724
13	27195000	27225000	0.105705	BEND7
8	32535000	32565000	0.105512
6	36435000	36465000	0.105506	ABCG2
3	59775000	59805000	0.105496	IL1F10
3	77085000	77115000	0.105489
10	22740000	22770000	0.105448
10	36225000	36255000	0.105389	LOC105611675
1	81060000	81090000	0.105347
10	35955000	35985000	0.10527	XPO4
3	42825000	42855000	0.10523	SPRED2
3	48630000	48660000	0.10517
1	244305000	244335000	0.105164	TRPC1
18	32235000	32265000	0.105052	PTPN9
9	76770000	76800000	0.104999	SPAG1
1	115410000	115440000	0.104783	LMX1A
7	80445000	80475000	0.104753	RGS6
3	97935000	97965000	0.104753
9	44415000	44445000	0.104612	CPA6, LOC105616039
3	44520000	44550000	0.104536
18	12510000	12540000	0.104513
8	32475000	32505000	0.104455
2	174960000	174990000	0.104409	TMEM163
4	35610000	35640000	0.104402
15	3780000	3810000	0.104321
16	67215000	67245000	0.104307
15	3225000	3255000	0.104284
13	10875000	10905000	0.10426
1	81045000	81075000	0.104198
1	51030000	51060000	0.104127	SLC44A5
3	29565000	29595000	0.104087
9	93570000	93600000	0.104065	ENPP2
24	37770000	37800000	0.103962
1	19875000	19905000	0.103813
13	49170000	49200000	0.103811
1	81090000	81120000	0.103758
20	17055000	17085000	0.103711	ABCC10
18	765000	795000	0.103636
15	3180000	3210000	0.103629
1	81075000	81105000	0.103599
13	61815000	61845000	0.103404
3	97920000	97950000	0.103387
8	19485000	19515000	0.103318	CEP85L, PLN
3	132465000	132495000	0.103308
4	31200000	31230000	0.103237	LOC105610700
1	245040000	245070000	0.103218	TFDP2
13	17355000	17385000	0.103171	CUL2
18	3735000	3765000	0.10314
3	93735000	93765000	0.103137
7	49680000	49710000	0.103117	MYZAP
3	3660000	3690000	0.102912
15	73980000	74010000	0.102855	LOC105602371
16	18480000	18510000	0.102712
10	22770000	22800000	0.102659
4	6945000	6975000	0.102636
1	206550000	206580000	0.102601	KCNMB2
1	117870000	117900000	0.102561	RCSD1
6	115200000	115230000	0.102539	GRK4, NOP14
6	97815000	97845000	0.102477	HELQ
2	69060000	69090000	0.102397
2	83235000	83265000	0.102391	TTC39B
17	34080000	34110000	0.10226
4	67815000	67845000	0.102178
6	78330000	78360000	0.1019
1	239430000	239460000	0.101751
1	51015000	51045000	0.101721	SLC44A5
1	27765000	27795000	0.101613	GLIS1
19	40290000	40320000	0.101566	FHIT
3	29550000	29580000	0.101541
6	78990000	79020000	0.101471
3	40860000	40890000	0.101466
19	46170000	46200000	0.101401	CACNA2D3
13	49245000	49275000	0.101367
3	175110000	175140000	0.101229	RFX4
4	61185000	61215000	0.101215
1	135285000	135315000	0.101205
7	72855000	72885000	0.101176	LOC105607031, SGPP1
4	31215000	31245000	0.101102	LOC105610700
17	47865000	47895000	0.101084	GLT1D1
6	36540000	36570000	0.101056	ABCG2
3	75900000	75930000	0.101052	PPP1R21
6	88965000	88995000	0.101035	EREG
20	44505000	44535000	0.101022	GCNT2
1	106245000	106275000	0.100997	LOC101111337
24	20505000	20535000	0.100913	HS3ST2
13	10845000	10875000	0.100906
6	115215000	115245000	0.100875	NOP14, MFSD10, ADD1
21	705000	735000	0.100856
14	10770000	10800000	0.100772	LOC105616836
6	37380000	37410000	0.100659	LOC101104320
1	135270000	135300000	0.1006
10	30600000	30630000	0.100581
10	32550000	32580000	0.100556
3	93480000	93510000	0.100536	DYSF
13	17145000	17175000	0.100532	CCNY
3	129300000	129330000	0.100468	EEA1, LOC105614718
12	28380000	28410000	0.100465	CDC42BPA
1	253620000	253650000	0.100465	TF
26	22575000	22605000	0.100372	DLC1
1	50940000	50970000	0.100315	LHX8
13	17400000	17430000	0.100314	CUL2
10	32325000	32355000	0.10031	PDX1
24	25950000	25980000	0.100258	ATP2A1, LOC105604726, SH2B1, LOC105604725
22	48915000	48945000	0.100214
16	31425000	31455000	0.100187	HMGCS1, NIM1K
26	33225000	33255000	0.10009	ADAM2
1	103515000	103545000	0.100089	KCNN3
20	40485000	40515000	0.100063	JARID2
17	47880000	47910000	0.0999887	GLT1D1, SLC15A4
2	145020000	145050000	0.0999552	LOC105609357, LOC105609351
14	47265000	47295000	0.0997901	SPINT2
1	203265000	203295000	0.0997764
2	135180000	135210000	0.0997392
19	35040000	35070000	0.0996806	LRIG1
25	5160000	5190000	0.0996088	LOC105604902
1	117885000	117915000	0.0995555	RCSD1
9	55995000	56025000	0.099488	MRPS28, LOC105616056
13	33765000	33795000	0.0994827
2	177900000	177930000	0.0994573	LOC105609847, LOC105609846
1	66150000	66180000	0.0994567	LRRC8B
1	132705000	132735000	0.0993895
16	18840000	18870000	0.0992188	LOC105602517
3	132495000	132525000	0.0992043
21	29940000	29970000	0.0991841
10	35595000	35625000	0.0991082	FGF9
13	17310000	17340000	0.099043
2	182100000	182130000	0.0988727	CCDC93
1	163710000	163740000	0.0988399	ABI3BP
15	17430000	17460000	0.0988389	ATM
2	145005000	145035000	0.0988386	LOC105609357
24	1275000	1305000	0.0988339	HN1L
10	32640000	32670000	0.098811
3	176415000	176445000	0.0988099	SYN3
1	203445000	203475000	0.098794
20	22275000	22305000	0.0987691	PGK2
1	107670000	107700000	0.0987312
13	58965000	58995000	0.0986757	SIRPD, SIRPB2
2	182070000	182100000	0.0986332	CCDC93, LOC105609873
13	24645000	24675000	0.0986165	ARHGAP21
15	72600000	72630000	0.0985416	ALX4
13	33750000	33780000	0.0985142	SVIL
16	67230000	67260000	0.0984427
26	12540000	12570000	0.098419
14	49950000	49980000	0.0983554	LIPE, CNFN
7	26775000	26805000	0.0983347	FMN1
8	2655000	2685000	0.0983201	IMPG1
2	83265000	83295000	0.0982877	TTC39B
6	78345000	78375000	0.0981094
13	64065000	64095000	0.0980049	MMP24
1	95550000	95580000	0.0978903	TBX15
1	102945000	102975000	0.0978538	NUP210L
18	65085000	65115000	0.0978346
3	136200000	136230000	0.0977939
16	31440000	31470000	0.0977637	NIM1K
3	40905000	40935000	0.0977555
5	44655000	44685000	0.0976575	LOC101119819
13	64035000	64065000	0.0976462	MMP24
25	44475000	44505000	0.0975542
6	78375000	78405000	0.097474
1	203220000	203250000	0.0974644
10	30555000	30585000	0.0973094
6	37515000	37545000	0.0973028
13	17415000	17445000	0.097259
11	57960000	57990000	0.0971145	LOC105606322
13	49230000	49260000	0.0970665
2	105915000	105945000	0.0970589
1	155580000	155610000	0.0969863
19	29070000	29100000	0.0969654
1	132690000	132720000	0.0969651
25	23580000	23610000	0.0969607	CTNNA3
6	36525000	36555000	0.0969061	ABCG2
16	3450000	3480000	0.0968617
2	222570000	222600000	0.0968577	EPHA4
1	27690000	27720000	0.0968504
3	68100000	68130000	0.096826	LOC105613776, EFEMP1
8	150000	180000	0.0968217	SLC17A5
10	32535000	32565000	0.0967989	LOC101114283
8	33675000	33705000	0.096784
4	101835000	101865000	0.0966728
13	50820000	50850000	0.0966571	SIGLEC1
2	222585000	222615000	0.0966226	EPHA4
12	43815000	43845000	0.0965996	CAMTA1
4	101820000	101850000	0.0965948
23	29175000	29205000	0.0965686	CDH2
7	22905000	22935000	0.0965591	METTL3, TOX4
17	59805000	59835000	0.0965174
8	4665000	4695000	0.096422	MEI4
17	28665000	28695000	0.0963717	SCLT1
18	32220000	32250000	0.0963173	PTPN9
7	89550000	89580000	0.0962845	STON2
9	5610000	5640000	0.0962843	ADGRB3
19	35025000	35055000	0.0962645	LRIG1
2	44730000	44760000	0.0962395
4	79545000	79575000	0.0962242
2	69120000	69150000	0.0961766
21	48360000	48390000	0.0961435	KCNQ1
9	27405000	27435000	0.0961359
1	245055000	245085000	0.0960862	LOC105604150
8	2040000	2070000	0.0960663	FILIP1
7	55800000	55830000	0.0960362	DMXL2
3	175095000	175125000	0.0959851	RFX4
7	85080000	85110000	0.0959312
13	47730000	47760000	0.0959062
2	124920000	124950000	0.0958686	LOC105608896
16	34335000	34365000	0.0958557
26	13170000	13200000	0.0958422
1	155565000	155595000	0.0958223
18	5280000	5310000	0.0958082	CERS3
21	29895000	29925000	0.0956922
3	38040000	38070000	0.0956333	TIA1
3	133650000	133680000	0.0955768	KRT74
20	22290000	22320000	0.095573
25	7500000	7530000	0.0955056
13	63570000	63600000	0.0954972	PIGU
21	41190000	41220000	0.0954519	LGALS12, LOC105604102, LOC101120029
24	35610000	35640000	0.095433	LOC101120379, LOC105604874
2	136185000	136215000	0.095365	PDK1
9	44400000	44430000	0.0953235	CPA6, LOC105616039
12	66705000	66735000	0.0953095	KCNK2
3	3630000	3660000	0.0952687	OBP2B
13	63465000	63495000	0.0952667	DYNLRB1
9	45630000	45660000	0.0952655
3	90750000	90780000	0.0951883	LTBP1
18	12465000	12495000	0.0951827
25	23625000	23655000	0.0950512	CTNNA3
4	45000	75000	0.0949589
1	81015000	81045000	0.0948679
1	126270000	126300000	0.094862
6	78270000	78300000	0.0948279
13	17190000	17220000	0.0947975	CCNY
2	164925000	164955000	0.0947781	GTDC1, LOC105609703
2	58605000	58635000	0.0947502	GNAQ
4	26310000	26340000	0.0947381
13	24630000	24660000	0.0946748	ARHGAP21
1	192690000	192720000	0.0946649

## Sheet: S2
Supplementary Table 2. Information of four genotyped SNPs in association study.
Identifier	Chromosome	Position (bp)	Genotypes	Single-nucleotide LSBL in 89 sheep dataset	Description
IBH SNP1	13	49132297	G / A	0.726	Top SNP in region: chr13: 49,110,000 - 49,140,000 bp
IBH SNP2	13	49051930	G / C	0.739	Top SNP in region: chr13: 48,915,000 - 49,155,000 bp
BMP2 SNP	13	48462350	C / T	-0.051	A missense variant on BMP2 exon
PDGFD SNP	15	3622093	C / T	0.831	Top SNP in region: chr15: 3,600,000 - 3,630,000 bp

## Sheet: S3
Supplementary Table 3. Genotypes and phenotypes of 116 crossbreeding sheep
ID	Gender	Age (yrs)	Tail length (cm)	Tail width (cm)	IBH SNP1	Genetic codea			IBH SNP2	Genetic code			BMP2 SNP	Genetic code			PDGFD SNP	Genetic code
						Recessive	Additive	Dominant		Recessive	Additive	Dominant		Recessive	Additive	Dominant		Recessive	Additive	Dominant
1	M	0.5	18	13.5	AA	1	2	1	CC	1	2	1	CT	0	1	1	TT	1	2	1
2	M	0.5	25	6	GG	0	0	0	GG	0	0	0	CC	0	0	0	CT	0	1	1
3	M	0.5	19	8	GG	0	0	0	GG	0	0	0	TT	1	2	1	CT	0	1	1
4	M	0.5	20	12	AG	0	1	1	GC	0	1	1	TT	1	2	1	CC	0	0	0
5	M	0.5	17	18	AA	1	2	1	CC	1	2	1	CC	0	0	0	CT	0	1	1
6	M	0.5	18	12	AG	0	1	1	GC	0	1	1	CC	0	0	0	CT	0	1	1
7	M	0.5	17	11	AG	0	1	1	GC	0	1	1	CT	0	1	1	CT	0	1	1
8	M	0.5	25	12	GG	0	0	0	GG	0	0	0	CC	0	0	0	TT	1	2	1
9	M	0.5	24	6	GG	0	0	0	GG	0	0	0	CT	0	1	1	CT	0	1	1
10	M	0.5	20	9	AG	0	1	1	GC	0	1	1	CC	0	0	0	CT	0	1	1
11	M	0.5	21	10	AG	0	1	1	GC	0	1	1	CT	0	1	1	TT	1	2	1
12	M	0.5	20	11	AG	0	1	1	GC	0	1	1	TT	1	2	1	CT	0	1	1
13	M	0.5	26	7	GG	0	0	0	GG	0	0	0	CT	0	1	1	CT	0	1	1
14	M	0.5	15	19	AA	1	2	1	CC	1	2	1	CC	0	0	0	CT	0	1	1
15	M	0.5	20	10	AG	0	1	1	GC	0	1	1	CT	0	1	1	TT	1	2	1
16	M	0.5	22	13	AG	0	1	1	GC	0	1	1	TT	1	2	1	CC	0	0	0
17	M	0.5	21	13	AG	0	1	1	GC	0	1	1	CC	0	0	0	CC	0	0	0
18	M	0.5	20	9	AG	0	1	1	GC	0	1	1	CC	0	0	0	CT	0	1	1
19	M	0.5	22	12.5	GG	0	0	0	GG	0	0	0	CT	0	1	1	TT	1	2	1
20	M	0.5	17	11	AG	0	1	1	GC	0	1	1	CC	0	0	0	CC	0	0	0
21	M	0.5	18	10	AG	0	1	1	GC	0	1	1	CC	0	0	0	CT	0	1	1
22	M	0.5	15	18	AA	1	2	1	CC	1	2	1	CC	0	0	0	CT	0	1	1
23	F	0.5	19	11	AG	0	1	1	GC	0	1	1	CC	0	0	0	CT	0	1	1
24	M	0.5	17	14	AA	1	2	1	CC	1	2	1	CC	0	0	0	CT	0	1	1
25	M	0.5	24	8	GG	0	0	0	GG	0	0	0	CT	0	1	1	CC	0	0	0
26	M	0.5	21	10	AG	0	1	1	GC	0	1	1	CT	0	1	1	CT	0	1	1
27	M	0.5	24.5	8	GG	0	0	0	GG	0	0	0	CT	0	1	1	CT	0	1	1
28	M	0.5	32	8	GG	0	0	0	GG	0	0	0	CC	0	0	0	CC	0	0	0
29	M	0.5	24	13	AG	0	1	1	GC	0	1	1	CT	0	1	1	CT	0	1	1
30	M	0.5	16	14	AG	0	1	1	GC	0	1	1	CT	0	1	1	TT	1	2	1
31	M	0.5	26	9	GG	0	0	0	GG	0	0	0	CC	0	0	0	CT	0	1	1
32	M	0.5	26	14	AG	0	1	1	GC	0	1	1	CC	0	0	0	CT	0	1	1
33	M	0.5	17	14	AA	1	2	1	CC	1	2	1	CT	0	1	1	TT	1	2	1
34	M	0.5	20	11	AG	0	1	1	GC	0	1	1	CT	0	1	1	CT	0	1	1
35	M	0.5	14.5	17	AA	1	2	1	CC	1	2	1	CC	0	0	0	CC	0	0	0
36	M	0.5	21	11	AG	0	1	1	GC	0	1	1	CT	0	1	1	CT	0	1	1
37	M	0.5	21	10	AG	0	1	1	GC	0	1	1	CT	0	1	1	CT	0	1	1
38	M	0.5	26	9	GG	0	0	0	GG	0	0	0	CT	0	1	1	CT	0	1	1
39	M	0.5	17	17	AA	1	2	1	CC	1	2	1	CT	0	1	1	CT	0	1	1
40	M	0.5	24	13	AG	0	1	1	GC	0	1	1	TT	1	2	1	CT	0	1	1
41	M	0.5	22	7	GG	0	0	0	GG	0	0	0	CC	0	0	0	CT	0	1	1
42	M	0.5	20	12	AG	0	1	1	GC	0	1	1	CC	0	0	0	TT	1	2	1
43	F	0.5	21	12	AG	0	1	1	GC	0	1	1	CT	0	1	1	CT	0	1	1
44	F	0.5	20	11.5	AG	0	1	1	GC	0	1	1	CT	0	1	1	CT	0	1	1
45	M	0.5	17	16	AG	0	1	1	GC	0	1	1	CT	0	1	1	CC	0	0	0
46	F	0.5	21	10	AG	0	1	1	GC	0	1	1	CC	0	0	0	TT	1	2	1
47	F	0.5	22	11	AG	0	1	1	GC	0	1	1	TT	1	2	1	CT	0	1	1
48	F	0.5	22	10	AG	0	1	1	GC	0	1	1	CT	0	1	1	CT	0	1	1
49	M	0.5	21	15	AA	1	2	1	CC	1	2	1	TT	1	2	1	CT	0	1	1
50	F	0.5	19	13	AG	0	1	1	GC	0	1	1	CT	0	1	1	CT	0	1	1
51	M	0.5	20	16	AA	1	2	1	CC	1	2	1	CT	0	1	1	CT	0	1	1
52	M	0.5	27	6	GG	0	0	0	GG	0	0	0	CC	0	0	0	CT	0	1	1
53	M	0.5	21	11	AG	0	1	1	GC	0	1	1	CC	0	0	0	TT	1	2	1
54	F	0.5	15	14	AG	0	1	1	GC	0	1	1	CT	0	1	1	TT	1	2	1
55	M	0.5	23	6	GG	0	0	0	GG	0	0	0	CC	0	0	0	TT	1	2	1
56	M	0.5	21	12	AG	0	1	1	GC	0	1	1	TT	1	2	1	CT	0	1	1
57	F	0.5	23	8	GG	0	0	0	GG	0	0	0	CC	0	0	0	CT	0	1	1
58	F	0.5	18	13	AG	0	1	1	GC	0	1	1	TT	1	2	1	CT	0	1	1
59	M	0.5	20	13	AG	0	1	1	GC	0	1	1	CC	0	0	0	CT	0	1	1
60	M	0.5	21	11	AG	0	1	1	GC	0	1	1	CT	0	1	1	CT	0	1	1
61	M	0.5	19	15	AA	1	2	1	CC	1	2	1	CT	0	1	1	CT	0	1	1
62	M	0.5	14	14	AA	1	2	1	CC	1	2	1	CC	0	0	0	TT	1	2	1
63	M	0.5	16	15	AA	1	2	1	CC	1	2	1	CC	0	0	0	TT	1	2	1
64	M	0.5	17.5	12	AG	0	1	1	GC	0	1	1	CT	0	1	1	CC	0	0	0
65	F	0.5	19	15	AA	1	2	1	CC	1	2	1	CT	0	1	1	CT	0	1	1
66	M	0.5	20	12	AG	0	1	1	GC	0	1	1	CC	0	0	0	CT	0	1	1
67	F	0.5	19	16	AA	1	2	1	CC	1	2	1	TT	1	2	1	CT	0	1	1
68	M	0.5	9.5	15	AA	1	2	1	CC	1	2	1	CC	0	0	0	CT	0	1	1
69	M	0.5	16	12	AG	0	1	1	GC	0	1	1	CT	0	1	1	CT	0	1	1
70	F	0.5	20	11	AG	0	1	1	GC	0	1	1	CT	0	1	1	CT	0	1	1
71	F	3	22	21	AA	1	2	1	CC	1	2	1	CT	0	1	1	TT	1	2	1
72	F	3	18	21	AA	1	2	1	CC	1	2	1	TT	1	2	1	TT	1	2	1
73	F	3	22	22	AG	0	1	1	GC	0	1	1	CT	0	1	1	TT	1	2	1
74	F	3	22	21	AA	1	2	1	CC	1	2	1	CT	0	1	1	TT	1	2	1
75	M	0.5	20	9	GG	0	0	0	GG	0	0	0	CT	0	1	1	CT	0	1	1
76	F	0.5	22	12	AG	0	1	1	GC	0	1	1	CT	0	1	1	CT	0	1	1
77	F	0.5	15	14	AA	1	2	1	CC	1	2	1	CT	0	1	1	CT	0	1	1
78	F	0.5	14	13	AG	0	1	1	GC	0	1	1	CT	0	1	1	CT	0	1	1
79	M	0.5	15	13	AA	1	2	1	CC	1	2	1	TT	1	2	1	TT	1	2	1
80	F	0.5	17	12	AG	0	1	1	GC	0	1	1	CT	0	1	1	CC	0	0	0
81	M	0.5	19	7	GG	0	0	0	GG	0	0	0	CT	0	1	1	CC	0	0	0
82	F	0.5	24	11	AG	0	1	1	GC	0	1	1	CC	0	0	0	TT	1	2	1
83	M	0.5	19	8	GG	0	0	0	GG	0	0	0	CC	0	0	0	CT	0	1	1
84	F	0.5	16	14	AA	1	2	1	CC	1	2	1	TT	1	2	1	TT	1	2	1
85	F	0.5	18	10	AG	0	1	1	GC	0	1	1	TT	1	2	1	CT	0	1	1
86	M	0.5	20	7	AG	0	1	1	GC	0	1	1	CC	0	0	0	CC	0	0	0
87	F	3	18	24	AG	0	1	1	GC	0	1	1	CT	0	1	1	CT	0	1	1
88	M	0.5	18	11	AG	0	1	1	GC	0	1	1	TT	1	2	1	CC	0	0	0
89	M	0.5	17	13	AG	0	1	1	GC	0	1	1	CC	0	0	0	TT	1	2	1
90	M	0.5	19	11	AA	1	2	1	CC	1	2	1	CT	0	1	1	TT	1	2	1
91	M	0.5	20	9.5	GG	0	0	0	GG	0	0	0	CT	0	1	1	CC	0	0	0
92	M	0.5	17	16.5	AA	1	2	1	CC	1	2	1	CT	0	1	1	TT	1	2	1
93	M	0.5	24	8	GG	0	0	0	GG	0	0	0	CC	0	0	0	CT	0	1	1
94	M	0.5	23	9.5	GG	0	0	0	GG	0	0	0	CC	0	0	0	CT	0	1	1
95	M	0.5	16	15	AG	0	1	1	GC	0	1	1	CT	0	1	1	TT	1	2	1
96	M	0.5	22	8	GG	0	0	0	GG	0	0	0	CC	0	0	0	CC	0	0	0
97	M	0.5	20	11	AG	0	1	1	GC	0	1	1	CT	0	1	1	TT	1	2	1
98	M	0.5	21	12	AG	0	1	1	GC	0	1	1	CT	0	1	1	CC	0	0	0
99	M	0.5	15	14.5	AG	0	1	1	GC	0	1	1	TT	1	2	1	CT	0	1	1
100	M	0.5	20	9	GG	0	0	0	GG	0	0	0	CT	0	1	1	CC	0	0	0
101	M	0.5	13	14	AA	1	2	1	CC	1	2	1	CT	0	1	1	CT	0	1	1
102	M	0.5	16	15	AA	1	2	1	CC	1	2	1	CT	0	1	1	TT	1	2	1
103	M	0.5	16	18	AA	1	2	1	CC	1	2	1	CC	0	0	0	TT	1	2	1
104	M	0.5	19	12.5	AG	0	1	1	GC	0	1	1	CT	0	1	1	CC	0	0	0
105	M	0.5	20	7	GG	0	0	0	GG	0	0	0	CT	0	1	1	CC	0	0	0
106	M	0.5	18	13	AG	0	1	1	GC	0	1	1	CC	0	0	0	CC	0	0	0
107	M	0.5	17	18	AA	1	2	1	CC	1	2	1	CT	0	1	1	TT	1	2	1
108	M	0.5	22	7	GG	0	0	0	GG	0	0	0	CC	0	0	0	CC	0	0	0
109	M	0.5	15	16	AA	1	2	1	CC	1	2	1	TT	1	2	1	TT	1	2	1
110	M	0.5	19	10	AG	0	1	1	GC	0	1	1	CT	0	1	1	TT	1	2	1
111	M	0.5	18	11	AG	0	1	1	GC	0	1	1	CT	0	1	1	CT	0	1	1
112	M	0.5	12	16	AA	1	2	1	CC	1	2	1	CT	0	1	1	CT	0	1	1
113	F	3	23	23	AG	0	1	1	GC	0	1	1	CT	0	1	1	TT	1	2	1
114	F	3	21	22	AG	0	1	1	GC	0	1	1	CT	0	1	1	CT	0	1	1
115	F	3	19	18	AG	0	1	1	GC	0	1	1	CT	0	1	1	CT	0	1	1
116	M	0.1	17	10	AG	0	1	1	GC	0	1	1	TT	1	2	1	CC	0	0	0
a Number 0,1,2 were used to represent the effect of mutated allele. Dominant effect: aa0, Aa1, AA1; Recessive effect: aa0, Aa0, AA1; Additive effect: aa0, Aa1, AA2.

## Sheet: S4
Supplementary Table 4. Linear regression models for genotype-to-phenotype association test
SNP (input)	Phenotype (output)	Genetic code	Covariates	Coefficient (cm/allele)	P-value
IBH SNP1	Tail length	REC	NA	-3.89302	1.21316e-08
IBH SNP1	Tail length	ADD	NA	-3.18395	1.01528e-14
IBH SNP1	Tail length	DOM	NA	-4.47912	4.38316e-10
IBH SNP1	Tail length	REC	Age, Gender	-3.99702	5.67497e-09
IBH SNP1	Tail length	ADD	Age, Gender	-3.30384	1.56841e-15
IBH SNP1	Tail length	DOM	Age, Gender	-4.79909	7.71897e-11
IBH SNP1	Tail width	REC	NA	4.7907	2.84044e-10
IBH SNP1	Tail width	ADD	NA	3.92919	2.30798e-18
IBH SNP1	Tail width	DOM	NA	5.54286	2.95141e-12
IBH SNP1	Tail width	REC	Age, Gender	4.42024	4.65834e-15
IBH SNP1	Tail width	ADD	Age, Gender	3.52882	1.50793e-27
IBH SNP1	Tail width	DOM	Age, Gender	4.94498	6.99059e-16
IBH SNP2	Tail length	REC	NA	-3.89302	1.21316e-08
IBH SNP2	Tail length	ADD	NA	-3.18395	1.01528e-14
IBH SNP2	Tail length	DOM	NA	-4.47912	4.38316e-10
IBH SNP2	Tail length	REC	Age, Gender	-3.99702	5.67497e-09
IBH SNP2	Tail length	ADD	Age, Gender	-3.30384	1.56841e-15
IBH SNP2	Tail length	DOM	Age, Gender	-4.79909	7.71897e-11
IBH SNP2	Tail width	REC	NA	4.7907	2.84044e-10
IBH SNP2	Tail width	ADD	NA	3.92919	2.30798e-18
IBH SNP2	Tail width	DOM	NA	5.54286	2.95141e-12
IBH SNP2	Tail width	REC	Age, Gender	4.42024	4.65834e-15
IBH SNP2	Tail width	ADD	Age, Gender	3.52882	1.50793e-27
IBH SNP2	Tail width	DOM	Age, Gender	4.94498	6.99059e-16
BMP2 SNP	Tail length	REC	NA	-0.956916	0.278924
BMP2 SNP	Tail length	ADD	NA	-0.708475	0.132856
BMP2 SNP	Tail length	DOM	NA	-0.893773	0.186451
BMP2 SNP	Tail length	REC	Age, Gender	-0.891339	0.319482
BMP2 SNP	Tail length	ADD	Age, Gender	-0.751871	0.120327
BMP2 SNP	Tail length	DOM	Age, Gender	-1.02431	0.143632
BMP2 SNP	Tail width	REC	NA	0.620181	0.534873
BMP2 SNP	Tail width	ADD	NA	1.00405	0.0584355
BMP2 SNP	Tail width	DOM	NA	1.69897	0.0250347
BMP2 SNP	Tail width	REC	Age, Gender	0.830018	0.286837
BMP2 SNP	Tail width	ADD	Age, Gender	0.583455	0.166676
BMP2 SNP	Tail width	DOM	Age, Gender	0.709771	0.245312
PDGFD SNP	Tail length	REC	NA	-1.0253	0.151325
PDGFD SNP	Tail length	ADD	NA	-0.580792	0.21894
PDGFD SNP	Tail length	DOM	NA	-0.398453	0.626155
PDGFD SNP	Tail length	REC	Age, Gender	-1.24708	0.0895113
PDGFD SNP	Tail length	ADD	Age, Gender	-0.702948	0.149162
PDGFD SNP	Tail length	DOM	Age, Gender	-0.46265	0.583067
PDGFD SNP	Tail width	REC	NA	2.55283	0.00126829
PDGFD SNP	Tail width	ADD	NA	1.84458	0.000395247
PDGFD SNP	Tail width	DOM	NA	2.17988	0.0168692
PDGFD SNP	Tail width	REC	Age, Gender	1.45038	0.0226144
PDGFD SNP	Tail width	ADD	Age, Gender	1.07106	0.0107919
PDGFD SNP	Tail width	DOM	Age, Gender	1.29043	0.0767889

## Sheet: S5
Supplementary Table 5. Primer sequences in the present study
Experiment description	Primer ID	Gene	1st Primer sequence (forward)	2nd Primer sequence (reverse)	fragment size(bp)	Annealing temperature (℃)
Genotype-phenotype association study	IBH-SNP1	IBH region	AATGGGGACACATTTTCCAA	TGGCTCTTGGTGAGTGGTTA	500	61
	IBH-SNP2	IBH region	TACGACCCTTTCATTGGGGG	ACAGTCACAGGTGGTGCAAT	484	58
	BMP2-SNP	BMP2	CTGGAGGAGGAGGCAAATGG	AACTCGAACTCGCTCAGGAC	267	61
	PDGFD-SNP	PDGFD	AGAAGGCACCCACCTTAACTC	GGTAGATGTATCCAGATGCCCC	290	58
Gene expression quantification of potentially causative genes	HAO1-YG-1	HAO1	GGGGCAAATGATGAGGAAACC	CCCCAACGCAGATAGGCAT	148	60
	BMP2-YG-2	BMP2	GGTCCTTCAGCCAGAGCTTTT	CAACACTAGAAGACAGCGGG	129	60
	PPP1CC-qPCR	PPP1CC	ACCGCGGCTTCTGCCACC	CACCGCCGACCTTCCCG	117	60
	LOC101117953-qPCR	LOC101117953	GGAGGGGCTGGAGAAATGAC	GCCACCAGCTGAACCAAATC	138	60
	β-actin-qPCR	β-actin	CCAACCGTGAGAAGATGACC	CCCGAGGCGTACAGGGACAG	97	60
Validation of DNA sequence of LOC101117953 gene	LOC101117953-DNA-1	LOC101117953	ATCAAATTGCTGTCTCCATACCTTT	CCCCAGCCTAAGACCTCTTTATC	1487
	LOC101117953-DNA-2	LOC101117953	TTTACCCGTGGCAAATTCAT	AAGCCTTTGGGCAAATTTCT	2978

## Sheet: S6
Supplementary Table 6. Neutral test for retro-PPP1CC gene
Parameter	M0(Null model)e	M1f
ωbackgrounda	0.00562	0.00562
ωforegroundb	1	0.1811
lnLc	-1117.04	-1116.03
npd	15	16
2(dlnL)	2.031
P value(LRT)g	0.154
a ωbackground, dN/dS statistic calculated under M0 or M1 model for background branches.
b ωforeground, dN/dS statistic calculated under M0 or M1 model for foreground branches (retro-PPP1CC).
c lnL, Log-scaled likelihood, the difference between M0 and M1 model was used to test the neutrality of foreground branch.
d np, Number of parameters, the difference of which between models equals to the freedom of the likelihood ratio test.
e Null model M0 assumes neutral evolution of forground branch.
f Model M1 assumes variable ω for foreground branch.
g P value of the likelihood ratio test (LRT).
